# Supplementary material for: Effect of Mitotane on Male Gonadal Function
Source: Cancers (Basel). 2023 Jun 18;15(12):3234. doi: 10.3390/cancers15123234 (PMC10296642; doi:10.3390/cancers15123234)
Supplement: Supplementary file 1 [file cancers-15-03234-s001.zip]

Archive with 1 entries (1 files):
- cancers-2396992-supplementary.pdf
